# Supplementary material for: Hepatic ROS Mediated Macrophage Activation Is Responsible for Irinotecan Induced Liver Injury
Source: Cells. 2022 Nov 26;11(23):3791. doi: 10.3390/cells11233791 (PMC9739808; doi:10.3390/cells11233791)
Supplement: Supplementary file 1 [file cells-11-03791-s001.zip]

Archive with 1 entries (1 files):
- cells-1941288-supplementary.pdf
